# Supplementary material for: OpenCyto: An Open Source Infrastructure for Scalable, Robust, Reproducible, and Automated, End-to-End Flow Cytometry Data Analysis
Source: PLoS Comput Biol. 2014 Aug 28;10(8):e1003806. doi: 10.1371/journal.pcbi.1003806 (PMC4148203; doi:10.1371/journal.pcbi.1003806)
Supplement: File S3 — OpenCyto gating template for gating the stimulated samples from the CyTOF data set. The template contains definitions for T-cell effector, effector memory, central memory, and naïve cells as well as their cytokine producing subsets. (XLS) [file pcbi.1003806.s012.xls]

## Sheet: SupplementaryFile3.csv
alias	pop	parent	dims	gating_method	gating_args	collapseDataForGating	groupBy	preprocessing_method	preprocessing_args
live	live	root	Cell_length,DNA1	flowClust	K=2,target=c(25,500)	TRUE		prior_flowClust
lymph	DNA-	live	DNA1,DNA2	dnaGate		TRUE
MuCD45-	MuCD45-	lymph	MuCD45	mindensity	positive=FALSE	TRUE
Living	Live-	lymph	Live	mindensity	positive=FALSE, gate_range=c(1,2)	TRUE
Via	MuCD45-Live-	lymph	MuCD45,Live	refGate	MuCD45-:Living	TRUE
CD3+	CD3+	Via	CD3	flowClust.1d	neg=1,pos=1	TRUE		prior_flowClust
CD8+	CD8+	Via	CD8	flowClust.1d	neg=1,pos=1	TRUE
CD3+CD8+	CD3+CD8+	Via	CD3,CD8	refGate	CD3+:CD8+	TRUE
CCR7	CCR7+	CD3+CD8+	CCR7	flowClust.1d	neg=1,pos=1	TRUE
CD45RA	CD45RA+	CD3+CD8+	CD45RA	flowClust.1d	neg=1,pos=1	TRUE
CD62L	CD62L+	CD3+CD8+	CD62l	flowClust.1d	neg=1,pos=1	TRUE
CD27	CD27+	CD3+CD8+	CD27	flowClust.1d	neg=1,pos=1	TRUE
CD28	CD28+	CD3+CD8+	CD28	flowClust.1d	neg=1,pos=1	TRUE
KLRG1	KLRG1+	CD3+CD8+	KLRG1	flowClust.1d	neg=1,pos=1	TRUE
CD57	CD57+	CD3+CD8+	CD57	flowClust.1d	neg=1,pos=1	TRUE
TN	TN	CD3+CD8+	CCR7,CD45RA	boolGate	CCR7&CD45RA&CD27&CD62L	TRUE
TCM	TCM	CD3+CD8+	CCR7,CD45RA	boolGate	CCR7&!CD45RA&CD27&CD62L	TRUE
TEM	TEM	CD3+CD8+	CCR7,CD45RA	boolGate	!CCR7&!CD45RA&!CD27&!CD62L	TRUE
TEF	TEF	CD3+CD8+	CCR7,CD45RA	boolGate	CD45RA&!CD27&!CD62L&!CD28&KLRG1&CD57	TRUE
TNFa	TNFa+	CD3+CD8+	TNFa	cytokine	num_peaks=2, ref_peak=1	TRUE
IFNgamma	IFNgamma+	CD3+CD8+	IFNgamma	cytokine	num_peaks=3, ref_peak=2	TRUE
MIP1a	MIP1a+	CD3+CD8+	MIP1a	cytokine	num_peaks=3, ref_peak=2	TRUE
MIP1b	MIP1b+	CD3+CD8+	MIP1b	cytokine	num_peaks=2, ref_peak=1	TRUE
IL2	IL2+	CD3+CD8+	IL2	cytokine	num_peaks=5, ref_peak=3	TRUE
GMCSF	GMCSF+	CD3+CD8+	GMCSF	cytokine	num_peaks=2, ref_peak=2	TRUE
CD107	CD107+	CD3+CD8+	CD107	cytokine	num_peaks=3, ref_peak=2	TRUE
GzmB	GzmB+	CD3+CD8+	GzmB	cytokine	num_peaks=3, ref_peak=2	TRUE
Perforin	Perforin+	CD3+CD8+	Perforin	cytokine	num_peaks=3, ref_peak=2	TRUE
TN subsets	TN subsets	TN		polyFunctions	TNFa:IFNgamma:MIP1a:MIP1b:IL2:GMCSF:CD107:GzmB:Perforin
TCM subsets	TCM subsets	TCM		polyFunctions	TNFa:IFNgamma:MIP1a:MIP1b:IL2:GMCSF:CD107:GzmB:Perforin
TEM subsets	TEM subsets	TEM		polyFunctions	TNFa:IFNgamma:MIP1a:MIP1b:IL2:GMCSF:CD107:GzmB:Perforin
TEF subsets	TEF subsets	TEF		polyFunctions	TNFa:IFNgamma:MIP1a:MIP1b:IL2:GMCSF:CD107:GzmB:Perforin
